# Supplementary material for: Resilience in Pediatric-Onset Inflammatory Bowel Disease: Associations with Age, Therapy Change, and Health-Related Quality of Life
Source: Children (Basel). 2025 Aug 13;12(8):1062. doi: 10.3390/children12081062 (PMC12384607; doi:10.3390/children12081062)
Supplement: Supplementary file 1 [file children-12-01062-s001.zip]

Archive with 1 entries (1 files):
- children-3780945-supplementary.pdf
